# Supplementary material for: Characteristics of Transfer RNA-Derived Fragments Expressed during Human Renal Cell Development: The Role of Dicer in tRF Biogenesis
Source: Int J Mol Sci. 2022 Mar 26;23(7):3644. doi: 10.3390/ijms23073644 (PMC8998818; doi:10.3390/ijms23073644)
Supplement: Supplementary file 1 [file ijms-23-03644-s001.zip]

Archive with 1 entries (1 files):
- ijms-1611387-supplementary.pdf
